# Supplementary material for: Proof of concept: liver splitting during normothermic machine perfusion
Source: J Surg Case Rep. 2018 Mar 28;2018(3):rjx218. doi: 10.1093/jscr/rjx218 (PMC5887957; doi:10.1093/jscr/rjx218)
Supplement: Supplementary Data [file nmp-l_split_video-720.zip]

Archive with 1 entries (1 files):
- NMP-L_Split_Video-720.m4v
